# Supplementary material for: Forecasting of Lung Cancer Incident Cases at the Small-Area Level in Victoria, Australia
Source: Int J Environ Res Public Health. 2021 May 11;18(10):5069. doi: 10.3390/ijerph18105069 (PMC8151486; doi:10.3390/ijerph18105069)
Supplement: Supplementary file 1 [file ijerph-18-05069-s001.zip]

Archive with 1 entries (1 files):
- ijerph-1196688-supplementary.pdf
